# Supplementary material for: Enhanced Antibacterial Activity of CuS-BSA/Lysozyme under Near Infrared Light Irradiation
Source: Nanomaterials (Basel). 2021 Aug 24;11(9):2156. doi: 10.3390/nano11092156 (PMC8467990; doi:10.3390/nano11092156)
Supplement: Supplementary file 1 [file nanomaterials-11-02156-s001.zip]

Archive with 1 entries (1 files):
- nanomaterials-1277942-supplementary.pdf
